# Supplementary material for: Inheritance of Black Rot Resistance and Development of Molecular Marker Linked to Xcc Races 6 and 7 Resistance in Cabbage
Source: Plants (Basel). 2021 Sep 17;10(9):1940. doi: 10.3390/plants10091940 (PMC8472523; doi:10.3390/plants10091940)
Supplement: Supplementary file 1 [file plants-10-01940-s001.zip]

Archive with 7 entries (7 files):
- Figure S1.pdf
- Figure S2.pdf
- Figure S3.pdf
- Figure S4.pdf
- Table S1.pdf
- Table S2.xlsx
- Table S3.pdf
