# Supplementary material for: Inheritance of Black Rot Resistance and Development of Molecular Marker Linked to Xcc Races 6 and 7 Resistance in Cabbage
Source: Plants (Basel). 2021 Sep 17;10(9):1940. doi: 10.3390/plants10091940 (PMC8472523; doi:10.3390/plants10091940)
Supplement: Supplementary file 1 [file plants-10-01940-s001.zip › Table S2.xlsx]

## Sheet: Race6_result
Table S2. Phenotypic and Genotypic screening results for against Xcc race 6 and 7 in cabbage. S; susceptible, H; Hetero, R; Resistant.
	Lines	Genotype	Phenotype	Score
P1	SCNU-C-3328	S	S	0
P2	SCNU-C-3470	R	R	9
F1	SCNU-C-3328 x SCNU-C-3470	H	S	5
F2-1	SCNU-C-3328 x SCNU-C-3470	H	S	7
F2-2	SCNU-C-3328 x SCNU-C-3470	S	S	9
F2-3	SCNU-C-3328 x SCNU-C-3470	H	S	7
F2-4	SCNU-C-3328 x SCNU-C-3470	H	S	9
F2-5	SCNU-C-3328 x SCNU-C-3470	S	S	5
F2-6	SCNU-C-3328 x SCNU-C-3470	H	R	0
F2-7	SCNU-C-3328 x SCNU-C-3470	R	R	1
F2-8	SCNU-C-3328 x SCNU-C-3470	R	R	0
F2-9	SCNU-C-3328 x SCNU-C-3470	H	S	7
F2-10	SCNU-C-3328 x SCNU-C-3470	S	S	7
F2-11	SCNU-C-3328 x SCNU-C-3470	S	S	5
F2-12	SCNU-C-3328 x SCNU-C-3470	H	R	3
F2-13	SCNU-C-3328 x SCNU-C-3470	S	S	5
F2-14	SCNU-C-3328 x SCNU-C-3470	S	R	3
F2-15	SCNU-C-3328 x SCNU-C-3470	S	S	9
F2-16	SCNU-C-3328 x SCNU-C-3470	S	S	5
F2-17	SCNU-C-3328 x SCNU-C-3470	H	S	7
F2-18	SCNU-C-3328 x SCNU-C-3470	S	S	5
F2-19	SCNU-C-3328 x SCNU-C-3470	S	S	5
F2-20	SCNU-C-3328 x SCNU-C-3470	H	R	3
F2-21	SCNU-C-3328 x SCNU-C-3470	H	S	5
F2-22	SCNU-C-3328 x SCNU-C-3470	S	S	5
F2-23	SCNU-C-3328 x SCNU-C-3470	H	R	1
F2-24	SCNU-C-3328 x SCNU-C-3470	H	S	5
F2-25	SCNU-C-3328 x SCNU-C-3470	S	S	7
F2-26	SCNU-C-3328 x SCNU-C-3470	R	R	1
F2-27	SCNU-C-3328 x SCNU-C-3470	H	S	5
F2-28	SCNU-C-3328 x SCNU-C-3470	R	S	5
F2-29	SCNU-C-3328 x SCNU-C-3470	H	S	5
F2-30	SCNU-C-3328 x SCNU-C-3470	H	S	7
F2-31	SCNU-C-3328 x SCNU-C-3470	H	R	3
F2-32	SCNU-C-3328 x SCNU-C-3470	S	S	5
F2-33	SCNU-C-3328 x SCNU-C-3470	H	R	3
F2-34	SCNU-C-3328 x SCNU-C-3470	H	S	5
F2-35	SCNU-C-3328 x SCNU-C-3470	H	S	7
F2-36	SCNU-C-3328 x SCNU-C-3470	S	S	9
F2-37	SCNU-C-3328 x SCNU-C-3470	H	S	5
F2-38	SCNU-C-3328 x SCNU-C-3470	S	S	9
F2-39	SCNU-C-3328 x SCNU-C-3470	H	S	5
F2-40	SCNU-C-3328 x SCNU-C-3470	R	R	1
F2-41	SCNU-C-3328 x SCNU-C-3470	R	R	0
F2-42	SCNU-C-3328 x SCNU-C-3470	R	S	5
F2-43	SCNU-C-3328 x SCNU-C-3470	S	S	9
F2-44	SCNU-C-3328 x SCNU-C-3470	H	S	7
F2-45	SCNU-C-3328 x SCNU-C-3470	H	S	7
F2-46	SCNU-C-3328 x SCNU-C-3470	S	S	9
F2-47	SCNU-C-3328 x SCNU-C-3470	H	S	7
F2-48	SCNU-C-3328 x SCNU-C-3470	R	S	9
F2-49	SCNU-C-3328 x SCNU-C-3470	H	S	9
F2-50	SCNU-C-3328 x SCNU-C-3470	S	S	7
F2-51	SCNU-C-3328 x SCNU-C-3470	H	R	1
F2-52	SCNU-C-3328 x SCNU-C-3470	R	R	3
F2-53	SCNU-C-3328 x SCNU-C-3470	S	S	7
F2-54	SCNU-C-3328 x SCNU-C-3470	H	S	9
F2-55	SCNU-C-3328 x SCNU-C-3470	R	R	0
F2-56	SCNU-C-3328 x SCNU-C-3470	H	S	7
F2-57	SCNU-C-3328 x SCNU-C-3470	S	S	5
F2-58	SCNU-C-3328 x SCNU-C-3470	H	S	7
F2-59	SCNU-C-3328 x SCNU-C-3470	R	R	3
F2-60	SCNU-C-3328 x SCNU-C-3470	H	S	5
F2-61	SCNU-C-3328 x SCNU-C-3470	H
F2-62	SCNU-C-3328 x SCNU-C-3470	H	S	5
F2-63	SCNU-C-3328 x SCNU-C-3470	H	S	9
F2-64	SCNU-C-3328 x SCNU-C-3470	H	S	7
F2-65	SCNU-C-3328 x SCNU-C-3470	H	R	3
F2-66	SCNU-C-3328 x SCNU-C-3470	H	S	7
F2-67	SCNU-C-3328 x SCNU-C-3470	H	R	3
F2-68	SCNU-C-3328 x SCNU-C-3470	S	S	7
F2-69	SCNU-C-3328 x SCNU-C-3470	R	R	0
F2-70	SCNU-C-3328 x SCNU-C-3470	S	S	7
F2-71	SCNU-C-3328 x SCNU-C-3470	H	S	9
F2-72	SCNU-C-3328 x SCNU-C-3470	S	S	9
F2-73	SCNU-C-3328 x SCNU-C-3470	H	S	7
F2-74	SCNU-C-3328 x SCNU-C-3470	R	S	7
F2-75	SCNU-C-3328 x SCNU-C-3470	H	S	7
F2-76	SCNU-C-3328 x SCNU-C-3470	R	S	5
F2-77	SCNU-C-3328 x SCNU-C-3470	H	S	9
F2-78	SCNU-C-3328 x SCNU-C-3470	H	S	9
F2-79	SCNU-C-3328 x SCNU-C-3470	S	S	5
F2-80	SCNU-C-3328 x SCNU-C-3470	H	S	5
F2-81	SCNU-C-3328 x SCNU-C-3470	H	S	5
F2-82	SCNU-C-3328 x SCNU-C-3470	R
F2-83	SCNU-C-3328 x SCNU-C-3470	S	S	9
F2-84	SCNU-C-3328 x SCNU-C-3470	R	R	1
F2-85	SCNU-C-3328 x SCNU-C-3470	R	R	3
F2-86	SCNU-C-3328 x SCNU-C-3470	S	S	5
F2-87	SCNU-C-3328 x SCNU-C-3470	H	S	7
F2-88	SCNU-C-3328 x SCNU-C-3470	S	S	9
F2-89	SCNU-C-3328 x SCNU-C-3470	S	S	9
F2-90	SCNU-C-3328 x SCNU-C-3470	R	R	3
F2-91	SCNU-C-3328 x SCNU-C-3470	H	S	9
F2-92	SCNU-C-3328 x SCNU-C-3470	S	S	7
F2-93	SCNU-C-3328 x SCNU-C-3470	H	S	9
F2-94	SCNU-C-3328 x SCNU-C-3470	-	S	5
F2-95	SCNU-C-3328 x SCNU-C-3470	-	S	7
Matched			76
Not matched			15
% Adaptability			83.5

## Sheet: Race7_result
Table S2. Phenotypic and Genotypic screening results for against Xcc race 6 and 7 in cabbage. S; susceptible, H; Hetero, R; Resistant.
	Lines	Genotype	Phenotype	Score
P1	SCNU-C-3328	S	S	0
P2	SCNU-C-3470	R	R	9
F1	SCNU-C-3328 x SCNU-C-3470	H	S	5
F2-1	SCNU-C-3328 x SCNU-C-3470	S	S	7
F2-2	SCNU-C-3328 x SCNU-C-3470	R	S	5
F2-3	SCNU-C-3328 x SCNU-C-3470	S	R	1
F2-4	SCNU-C-3328 x SCNU-C-3470	R	S	7
F2-5	SCNU-C-3328 x SCNU-C-3470	H	S	9
F2-6	SCNU-C-3328 x SCNU-C-3470	S	S	7
F2-7	SCNU-C-3328 x SCNU-C-3470	R	R	3
F2-8	SCNU-C-3328 x SCNU-C-3470	S	S	7
F2-9	SCNU-C-3328 x SCNU-C-3470	S	S	5
F2-10	SCNU-C-3328 x SCNU-C-3470	S	R	3
F2-11	SCNU-C-3328 x SCNU-C-3470	H	R	1
F2-12	SCNU-C-3328 x SCNU-C-3470	S	S	7
F2-13	SCNU-C-3328 x SCNU-C-3470	H	S	9
F2-14	SCNU-C-3328 x SCNU-C-3470	H	S	7
F2-15	SCNU-C-3328 x SCNU-C-3470	S	S	5
F2-16	SCNU-C-3328 x SCNU-C-3470	R	R	1
F2-17	SCNU-C-3328 x SCNU-C-3470	H	R	3
F2-18	SCNU-C-3328 x SCNU-C-3470	S	S	7
F2-19	SCNU-C-3328 x SCNU-C-3470	H	S	5
F2-20	SCNU-C-3328 x SCNU-C-3470	H	R	1
F2-21	SCNU-C-3328 x SCNU-C-3470	H	S	5
F2-22	SCNU-C-3328 x SCNU-C-3470	H	S	5
F2-23	SCNU-C-3328 x SCNU-C-3470	H	S	9
F2-24	SCNU-C-3328 x SCNU-C-3470	H
F2-25	SCNU-C-3328 x SCNU-C-3470	R	R	3
F2-26	SCNU-C-3328 x SCNU-C-3470	S	S	5
F2-27	SCNU-C-3328 x SCNU-C-3470	R	S	7
F2-28	SCNU-C-3328 x SCNU-C-3470	H	S	5
F2-29	SCNU-C-3328 x SCNU-C-3470	R	S	5
F2-30	SCNU-C-3328 x SCNU-C-3470	H	R	3
F2-31	SCNU-C-3328 x SCNU-C-3470	S	S	7
F2-32	SCNU-C-3328 x SCNU-C-3470	S	S	9
F2-33	SCNU-C-3328 x SCNU-C-3470	H	S	9
F2-34	SCNU-C-3328 x SCNU-C-3470	S	S	5
F2-35	SCNU-C-3328 x SCNU-C-3470	H	R	0
F2-36	SCNU-C-3328 x SCNU-C-3470	H	S	5
F2-37	SCNU-C-3328 x SCNU-C-3470	S	S	5
F2-38	SCNU-C-3328 x SCNU-C-3470	H	S	7
F2-39	SCNU-C-3328 x SCNU-C-3470	H	R	0
F2-40	SCNU-C-3328 x SCNU-C-3470	H	R	3
F2-41	SCNU-C-3328 x SCNU-C-3470	H
F2-42	SCNU-C-3328 x SCNU-C-3470	R	S	5
F2-43	SCNU-C-3328 x SCNU-C-3470	S	S	5
F2-44	SCNU-C-3328 x SCNU-C-3470	R	S	7
F2-45	SCNU-C-3328 x SCNU-C-3470	R	R	3
F2-46	SCNU-C-3328 x SCNU-C-3470	H	R	0
F2-47	SCNU-C-3328 x SCNU-C-3470	R	S	7
F2-48	SCNU-C-3328 x SCNU-C-3470	R	R	3
F2-49	SCNU-C-3328 x SCNU-C-3470	H	S	5
F2-50	SCNU-C-3328 x SCNU-C-3470	S	S	5
F2-51	SCNU-C-3328 x SCNU-C-3470	H	S	5
F2-52	SCNU-C-3328 x SCNU-C-3470	H	S	7
F2-53	SCNU-C-3328 x SCNU-C-3470	H	R	0
F2-54	SCNU-C-3328 x SCNU-C-3470	S	S	7
F2-55	SCNU-C-3328 x SCNU-C-3470	H	R	1
F2-56	SCNU-C-3328 x SCNU-C-3470	S	R	3
F2-57	SCNU-C-3328 x SCNU-C-3470	H	S	5
F2-58	SCNU-C-3328 x SCNU-C-3470	H	S	9
F2-59	SCNU-C-3328 x SCNU-C-3470	H	S	9
F2-60	SCNU-C-3328 x SCNU-C-3470	H	S	5
F2-61	SCNU-C-3328 x SCNU-C-3470	R	S	9
F2-62	SCNU-C-3328 x SCNU-C-3470	H	S	5
F2-63	SCNU-C-3328 x SCNU-C-3470	H	S	9
F2-64	SCNU-C-3328 x SCNU-C-3470	H	R	0
F2-65	SCNU-C-3328 x SCNU-C-3470	S	S	7
F2-66	SCNU-C-3328 x SCNU-C-3470	H	R	0
F2-67	SCNU-C-3328 x SCNU-C-3470	H	R	3
F2-68	SCNU-C-3328 x SCNU-C-3470	H	S	7
F2-69	SCNU-C-3328 x SCNU-C-3470	R	R	0
F2-70	SCNU-C-3328 x SCNU-C-3470	R	R	1
F2-71	SCNU-C-3328 x SCNU-C-3470	S	S	9
F2-72	SCNU-C-3328 x SCNU-C-3470	H	R	0
F2-73	SCNU-C-3328 x SCNU-C-3470	R	R	1
F2-74	SCNU-C-3328 x SCNU-C-3470	H	S	5
F2-75	SCNU-C-3328 x SCNU-C-3470	R	R	3
F2-76	SCNU-C-3328 x SCNU-C-3470	R	S	5
F2-77	SCNU-C-3328 x SCNU-C-3470	R	R	0
F2-78	SCNU-C-3328 x SCNU-C-3470	S	S	5
F2-79	SCNU-C-3328 x SCNU-C-3470	S	S	5
F2-80	SCNU-C-3328 x SCNU-C-3470	H	S	9
F2-81	SCNU-C-3328 x SCNU-C-3470	H	S	5
F2-82	SCNU-C-3328 x SCNU-C-3470	R	S	7
F2-83	SCNU-C-3328 x SCNU-C-3470	H	S	5
F2-84	SCNU-C-3328 x SCNU-C-3470	R	R	3
F2-85	SCNU-C-3328 x SCNU-C-3470	R	R	1
F2-86	SCNU-C-3328 x SCNU-C-3470	H	R	3
F2-87	SCNU-C-3328 x SCNU-C-3470	H	S	7
F2-88	SCNU-C-3328 x SCNU-C-3470	H	S	7
F2-89	SCNU-C-3328 x SCNU-C-3470	H	R	1
F2-90	SCNU-C-3328 x SCNU-C-3470	R	R	0
F2-91	SCNU-C-3328 x SCNU-C-3470	-	S	7
Matched			59
Not matched			29
% Adaptability			67
